# Supplementary material for: High‐altitude adaptation in vertebrates as revealed by mitochondrial genome analyses
Source: Ecol Evol. 2021 Oct 5;11(21):15077–84. doi: 10.1002/ece3.8189 (PMC8571627; doi:10.1002/ece3.8189)
Supplement: Supplementary file 1 — Appendix S1 [file ECE3-11-15077-s001.xlsx]

## Sheet: Sheet1
Scientific name	Altitude	Class	mtDNA accession No.	DOI accession number	14 datasets names	group
Ochotona curzoniae	high	mammal	EF535828.1	10.1080/23802359.2018.1450663	13 PCGs, ND1, ND2, ND3, ND4, ND4L, ND5, ND6, COX1, COX2, COX3, ATP8, ATP6, Cytb	MH
Macaca mulatta vestita	high	mammal	NC_037466.1	10.7717/peerj.6957	13 PCGs, ND1, ND2, ND3, ND4, ND4L, ND5, ND6, COX1, COX2, COX3, ATP8, ATP6, Cytb
Ovis ammon	high	mammal	KT781689.1	10.1080/23802359.2015.1137840	13 PCGs, ND1, ND2, ND3, ND4, ND4L, ND5, ND6, COX1, COX2, COX3, ATP8, ATP6, Cytb
Pseudois nayaur	high	mammal	FJ207537.1	10.1007/s00239-009-9208-7	13 PCGs, ND1, ND2, ND3, ND4, ND4L, ND5, ND6, COX1, COX2, COX3, ATP8, ATP6, Cytb
Pantholops hodgsonii	high	mammal	NC_007441.1	10.1016/S1672-0229(05)03003-2	13 PCGs, ND1, ND2, ND3, ND4, ND4L, ND5, ND6, COX1, COX2, COX3, ATP8, ATP6, Cytb
Procapra picticaudata	high	mammal	MH345727.1	10.1080/23802359.2018.1495112	13 PCGs, ND1, ND2, ND3, ND4, ND4L, ND5, ND6, COX1, COX2, COX3, ATP8, ATP6, Cytb
Cervus albirostris	high	mammal	HM049636.1	10.1080/23802359.2020.1719936	13 PCGs, ND1, ND2, ND3, ND4, ND4L, ND5, ND6, COX1, COX2, COX3, ATP8, ATP6, Cytb
Equus Kiang	high	mammal	NC_020433.1	10.1371/journal.pone.0055950	13 PCGs, ND1, ND2, ND3, ND4, ND4L, ND5, ND6, COX1, COX2, COX3, ATP8, ATP6, Cytb
Canis lupus laniger	high	mammal	KF573616.1	10.3109/19401736.2015.1079842	13 PCGs, ND1, ND2, ND3, ND4, ND4L, ND5, ND6, COX1, COX2, COX3, ATP8, ATP6, Cytb
Vulpes vulpes montana	high	mammal	KF387633.1	10.3109/19401736.2013.845766	13 PCGs, ND1, ND2, ND3, ND4, ND4L, ND5, ND6, COX1, COX2, COX3, ATP8, ATP6, Cytb
Vulpes ferrilata	high	mammal	NC_027935.1	10.1016/j.crvi.2015.11.005	13 PCGs, ND1, ND2, ND3, ND4, ND4L, ND5, ND6, COX1, COX2, COX3, ATP8, ATP6, Cytb
Ovis ammon darwini	low	mammal	KX609626.1	10.1007/s12686-016-0620-0	13 PCGs, ND1, ND2, ND3, ND4, ND4L, ND5, ND6, COX1, COX2, COX3, ATP8, ATP6, Cytb	ML
Procapra gutturosa	low	mammal	JN632689.1	10.1016/j.crvi.2011.11.002	13 PCGs, ND1, ND2, ND3, ND4, ND4L, ND5, ND6, COX1, COX2, COX3, ATP8, ATP6, Cytb
Procapra przewalskii	low	mammal	GU386355.1	10.1007/s12686-018-1014-3	13 PCGs, ND1, ND2, ND3, ND4, ND4L, ND5, ND6, COX1, COX2, COX3, ATP8, ATP6, Cytb
Macaca mulatta lasiotus	low	mammal	KF830702.1	10.3109/19401736.2013.869680	13 PCGs, ND1, ND2, ND3, ND4, ND4L, ND5, ND6, COX1, COX2, COX3, ATP8, ATP6, Cytb
Capra hircus	low	mammal	MT134111.1	10.1080/23802359.2020.1773337	13 PCGs, ND1, ND2, ND3, ND4, ND4L, ND5, ND6, COX1, COX2, COX3, ATP8, ATP6, Cytb
Cervus elaphus	low	mammal	KP172593.1	10.3109/19401736.2015.1018200	13 PCGs, ND1, ND2, ND3, ND4, ND4L, ND5, ND6, COX1, COX2, COX3, ATP8, ATP6, Cytb
Equus hemionus kulan	low	mammal	NC018782.1	10.1371/journal.pone.0055950	13 PCGs, ND1, ND2, ND3, ND4, ND4L, ND5, ND6, COX1, COX2, COX3, ATP8, ATP6, Cytb
Canis lupus	low	mammal	KU696396.1	10.1111/jbi.12765	13 PCGs, ND1, ND2, ND3, ND4, ND4L, ND5, ND6, COX1, COX2, COX3, ATP8, ATP6, Cytb
Vulpes corsac	low	mammal	KJ140137.1	10.3109/19401736.2014.892088	13 PCGs, ND1, ND2, ND3, ND4, ND4L, ND5, ND6, COX1, COX2, COX3, ATP8, ATP6, Cytb
Vulpes vulpes	low	mammal	GQ374180.1	10.3724/SP.J.1141.2010.02122	13 PCGs, ND1, ND2, ND3, ND4, ND4L, ND5, ND6, COX1, COX2, COX3, ATP8, ATP6, Cytb
Ochotona dauurica	low	mammal	NC044120.1	10.1080/23802359.2018.1551087	13 PCGs, ND1, ND2, ND3, ND4, ND4L, ND5, ND6, COX1, COX2, COX3, ATP8, ATP6, Cytb
Perdix hodgsonia	high	aves	KF027440.1	10.1016/j.mito.2014.07.012	13 PCGs, ND1, ND2, ND3, ND4, ND4L, ND5, ND6, COX1, COX2, COX3, ATP8, ATP6, Cytb	BH
Ithaginis cruentus	high	aves	JF921875.1	10.3109/19401736.2013.770498	13 PCGs, ND1, ND2, ND3, ND4, ND4L, ND5, ND6, COX1, COX2, COX3, ATP8, ATP6, Cytb
Tetraogallus tibetanus	high	aves	KF027439.1	10.3109/19401736.2013.770498	13 PCGs, ND1, ND2, ND3, ND4, ND4L, ND5, ND6, COX1, COX2, COX3, ATP8, ATP6, Cytb
Leucosticte brandti	high	aves	KM078775.1	10.1016/j.cub.2011.09.039	13 PCGs, ND1, ND2, ND3, ND4, ND4L, ND5, ND6, COX1, COX2, COX3, ATP8, ATP6, Cytb
Prunella himalayana	high	aves	MN356328.1	10.1038/s41586-020-2873-9	13 PCGs, ND1, ND2, ND3, ND4, ND4L, ND5, ND6, COX1, COX2, COX3, ATP8, ATP6, Cytb
Grus nigricollis	high	aves	NC_020579.1	10.1525/auk.2009.09045	13 PCGs, ND1, ND2, ND3, ND4, ND4L, ND5, ND6, COX1, COX2, COX3, ATP8, ATP6, Cytb
Montifringilla taczanowskii	high	aves	NC_025914.1	10.21203/rs.2.22368/v2	13 PCGs, ND1, ND2, ND3, ND4, ND4L, ND5, ND6, COX1, COX2, COX3, ATP8, ATP6, Cytb
Lophophorus impejanus	high	aves	NC_040850.1	10.1007/s12686-017-0886-y	13 PCGs, ND1, ND2, ND3, ND4, ND4L, ND5, ND6, COX1, COX2, COX3, ATP8, ATP6, Cytb
Gyps himalayensis	high	aves	KY594709.1	10.3109/19401736.2015.1115856	13 PCGs, ND1, ND2, ND3, ND4, ND4L, ND5, ND6, COX1, COX2, COX3, ATP8, ATP6, Cytb
Anser indicus	high	aves	KM455570.1	10.3109/19401736.2015.1015005	13 PCGs, ND1, ND2, ND3, ND4, ND4L, ND5, ND6, COX1, COX2, COX3, ATP8, ATP6, Cytb	BL
Anas platyrhynchos	low	aves	NC_009684.1	10.3109/19401736.2014.913141	13 PCGs, ND1, ND2, ND3, ND4, ND4L, ND5, ND6, COX1, COX2, COX3, ATP8, ATP6, Cytb
Coturnix japonica	low	aves	AP003195.2	10.1046/j.1365-2052.2001.00795.x	13 PCGs, ND1, ND2, ND3, ND4, ND4L, ND5, ND6, COX1, COX2, COX3, ATP8, ATP6, Cytb
Gallus gallus	low	aves	MH732978.1	10.1080/23802359.2018.1532336	13 PCGs, ND1, ND2, ND3, ND4, ND4L, ND5, ND6, COX1, COX2, COX3, ATP8, ATP6, Cytb
Carduelis sinica	low	aves	KM078783.1	10.1016/j.cub.2011.09.039	13 PCGs, ND1, ND2, ND3, ND4, ND4L, ND5, ND6, COX1, COX2, COX3, ATP8, ATP6, Cytb
Anthus richardi	low	aves	NC_041109.1	10.1080/23802359.2018.1541717	13 PCGs, ND1, ND2, ND3, ND4, ND4L, ND5, ND6, COX1, COX2, COX3, ATP8, ATP6, Cytb
Cecropis daurica	low	aves	NC_024107.1	10.3109/19401736.2014.905835	13 PCGs, ND1, ND2, ND3, ND4, ND4L, ND5, ND6, COX1, COX2, COX3, ATP8, ATP6, Cytb
Grus japonensis	low	aves	MH041485.1	10.1080/23802359.2018.1467220	13 PCGs, ND1, ND2, ND3, ND4, ND4L, ND5, ND6, COX1, COX2, COX3, ATP8, ATP6, Cytb
Passer domesticus	low	aves	MN356394.1	10.1038/s41586-020-2873-9	13 PCGs, ND1, ND2, ND3, ND4, ND4L, ND5, ND6, COX1, COX2, COX3, ATP8, ATP6, Cytb
Francolinus pintadeanus	low	aves	KX196445.1	10.1080/23802359.2016.1197059	13 PCGs, ND1, ND2, ND3, ND4, ND4L, ND5, ND6, COX1, COX2, COX3, ATP8, ATP6, Cytb
Phasianus colchicus	low	aves	NC_015526.1	10.3109/19401736.2012.717939	13 PCGs, ND1, ND2, ND3, ND4, ND4L, ND5, ND6, COX1, COX2, COX3, ATP8, ATP6, Cytb
Phrynocephalus theobaldi	high	reptile	NC_024654.1	10.3109/19401736.2014.933329	13 PCGs, ND1, ND2, ND3, ND4, ND4L, ND5, ND6, COX1, COX2, COX3, ATP8, ATP6, Cytb	RH
Phrynocephalus vlangalii vlangalii	high	reptile	MF039058.1	10.1111/cla.12223	13 PCGs, ND1, ND2, ND3, ND4, ND4L, ND5, ND6, COX1, COX2, COX3, ATP8, ATP6, Cytb
Thermophis baileyi	high	reptile	NC_035713.1	10.1080/23802359.2017.1347902	13 PCGs, ND1, ND2, ND3, ND4, ND4L, ND5, ND6, COX1, COX2, COX3, ATP8, ATP6, Cytb
Thermophis zhaoermii	high	reptile	GQ166168.1	10.3109/19401730903505867	13 PCGs, ND1, ND2, ND3, ND4, ND4L, ND5, ND6, COX1, COX2, COX3, ATP8, ATP6, Cytb
Diploderma vela	high	reptile	MW788326.1	Unpublished	13 PCGs, ND1, ND2, ND3, ND4, ND4L, ND5, ND6, COX1, COX2, COX3, ATP8, ATP6, Cytb
Phrynocephalus erythrurus parva	high	reptile	KJ630904.2	10.3109/19401736.2014.913151	13 PCGs, ND1, ND2, ND3, ND4, ND4L, ND5, ND6, COX1, COX2, COX3, ATP8, ATP6, Cytb
Protobothrops kaulbacki	high	reptile	KY695463.1	10.1080/23802359.2017.1307703	13 PCGs, ND1, ND2, ND3, ND4, ND4L, ND5, ND6, COX1, COX2, COX3, ATP8, ATP6, Cytb
Gloydius strauchii	high	reptile	NC_036234.1	10.3109/19401736.2015.1106499	13 PCGs, ND1, ND2, ND3, ND4, ND4L, ND5, ND6, COX1, COX2, COX3, ATP8, ATP6, Cytb
Euprepiophis perlacea	high	reptile	KF750656.1	10.3109/19401736.2015.1038789	13 PCGs, ND1, ND2, ND3, ND4, ND4L, ND5, ND6, COX1, COX2, COX3, ATP8, ATP6, Cytb
Thermophis shangrila	high	reptile	NC_035058.1	10.1080/23802359.2017.1331330	13 PCGs, ND1, ND2, ND3, ND4, ND4L, ND5, ND6, COX1, COX2, COX3, ATP8, ATP6, Cytb
Phrynocephalus versicolor	low	reptile	KJ551842.1	10.3109/19401736.2014.905857	13 PCGs, ND1, ND2, ND3, ND4, ND4L, ND5, ND6, COX1, COX2, COX3, ATP8, ATP6, Cytb	RL
Phrynocephalus helioscopus	low	reptile	NC_025639.1	10.3109/19401736.2014.971253	13 PCGs, ND1, ND2, ND3, ND4, ND4L, ND5, ND6, COX1, COX2, COX3, ATP8, ATP6, Cytb
Phrynocephalus mystaceus	low	reptile	KC578685.1	10.3109/19401736.2013.775269	13 PCGs, ND1, ND2, ND3, ND4, ND4L, ND5, ND6, COX1, COX2, COX3, ATP8, ATP6, Cytb
Ophiophagus hannah	low	reptile	NC_011394.1	10.3724/sp.j.1005.2010.00719	13 PCGs, ND1, ND2, ND3, ND4, ND4L, ND5, ND6, COX1, COX2, COX3, ATP8, ATP6, Cytb
Oligodon chinensis	low	reptile	MK347418.1	10.1080/23802359.2019.1586489	13 PCGs, ND1, ND2, ND3, ND4, ND4L, ND5, ND6, COX1, COX2, COX3, ATP8, ATP6, Cytb
Orientocoluber spinalis	low	reptile	MT304473.1	10.1080/23802359.2020.1787257	13 PCGs, ND1, ND2, ND3, ND4, ND4L, ND5, ND6, COX1, COX2, COX3, ATP8, ATP6, Cytb
Protobothrops mucrosquamatus	low	reptile	KC438281.1	10.3109/19401736.2013.770502	13 PCGs, ND1, ND2, ND3, ND4, ND4L, ND5, ND6, COX1, COX2, COX3, ATP8, ATP6, Cytb
Elaphe bimaculata	low	reptile	NC_024743.1	10.3109/19401736.2014.945558	13 PCGs, ND1, ND2, ND3, ND4, ND4L, ND5, ND6, COX1, COX2, COX3, ATP8, ATP6, Cytb
Trimeresurus albolabris	low	reptile	NC_022820.1	10.3109/19401736.2013.825780	13 PCGs, ND1, ND2, ND3, ND4, ND4L, ND5, ND6, COX1, COX2, COX3, ATP8, ATP6, Cytb
Calotes mystaceus	low	reptile	MT872513.1	10.1080/23802359.2020.1822219	13 PCGs, ND1, ND2, ND3, ND4, ND4L, ND5, ND6, COX1, COX2, COX3, ATP8, ATP6, Cytb
Nanorana ventripunctata	high	amphibian	KY594708.1	10.1002/ece3.4214	13 PCGs, ND1, ND2, ND3, ND4, ND4L, ND5, ND6, COX1, COX2, COX3, ATP8, ATP6, Cytb	AH
Nanorana pleskei	high	amphibian	NC_026789.1	10.3109/19401736.2015.1007327	13 PCGs, ND1, ND2, ND3, ND4, ND4L, ND5, ND6, COX1, COX2, COX3, ATP8, ATP6, Cytb
Amolops loloensis	high	amphibian	KT750963.1	10.3109/19401736.2015.1101589	13 PCGs, ND1, ND2, ND3, ND4, ND4L, ND5, ND6, COX1, COX2, COX3, ATP8, ATP6, Cytb
Amolops granulosus	high	amphibian	NC_044901.1	10.1080/23802359.2019.1643800	13 PCGs, ND1, ND2, ND3, ND4, ND4L, ND5, ND6, COX1, COX2, COX3, ATP8, ATP6, Cytb
Nanorana parkeri	high	amphibian	HQ324232.1	10.1093/czoolo/57.6.785	13 PCGs, ND1, ND2, ND3, ND4, ND4L, ND5, ND6, COX1, COX2, COX3, ATP8, ATP6, Cytb
Batrachuperus tibetanus	high	amphibian	DQ333817.1	10.1073/pnas.0602325103	13 PCGs, ND1, ND2, ND3, ND4, ND4L, ND5, ND6, COX1, COX2, COX3, ATP8, ATP6, Cytb
Rana kukunoris	high	amphibian	MN733918.1	10.1080/23802359.2019.1710591	13 PCGs, ND1, ND2, ND3, ND4, ND4L, ND5, ND6, COX1, COX2, COX3, ATP8, ATP6, Cytb
Bufo tibetanus	high	amphibian	NC_020048.1	10.3109/19401736.2012.744978	13 PCGs, ND1, ND2, ND3, ND4, ND4L, ND5, ND6, COX1, COX2, COX3, ATP8, ATP6, Cytb
Oreolalax major	high	amphibian	KU127230.1	10.1080/23802359.2016.1143339	13 PCGs, ND1, ND2, ND3, ND4, ND4L, ND5, ND6, COX1, COX2, COX3, ATP8, ATP6, Cytb
Batrachuperus yenyuanensis	high	amphibian	DQ333818.1	10.1073/pnas.0602325103	13 PCGs, ND1, ND2, ND3, ND4, ND4L, ND5, ND6, COX1, COX2, COX3, ATP8, ATP6, Cytb
Scutiger ningshanensis	high	amphibian	NC_031426.1	10.1080/23802359.2019.1596764	13 PCGs, ND1, ND2, ND3, ND4, ND4L, ND5, ND6, COX1, COX2, COX3, ATP8, ATP6, Cytb
Rana nigromaculata	low	amphibian	NC_002805.1	10.1266/ggs.76.311	13 PCGs, ND1, ND2, ND3, ND4, ND4L, ND5, ND6, COX1, COX2, COX3, ATP8, ATP6, Cytb	AL
Rana amurensis	low	amphibian	MF370348.1	10.1080/23802359.2017.1357444	13 PCGs, ND1, ND2, ND3, ND4, ND4L, ND5, ND6, COX1, COX2, COX3, ATP8, ATP6, Cytb
Hylarana guentheri	low	amphibian	NC_024748.1	10.3109/19401736.2014.945528	13 PCGs, ND1, ND2, ND3, ND4, ND4L, ND5, ND6, COX1, COX2, COX3, ATP8, ATP6, Cytb
Bufo gargarizans	low	amphibian	DQ275350.1	10.1016/j.mito.2006.07.003	13 PCGs, ND1, ND2, ND3, ND4, ND4L, ND5, ND6, COX1, COX2, COX3, ATP8, ATP6, Cytb
Bufo melanostictus	low	amphibian	AY458592.1	10.1080/10635150590945278	13 PCGs, ND1, ND2, ND3, ND4, ND4L, ND5, ND6, COX1, COX2, COX3, ATP8, ATP6, Cytb
Andrias davidianus	low	amphibian	NC_004926.1	10.1016/S0378-1119(03)00560-2	13 PCGs, ND1, ND2, ND3, ND4, ND4L, ND5, ND6, COX1, COX2, COX3, ATP8, ATP6, Cytb
Amolops wuyiensis	low	amphibian	KJ933509.1	10.3109/19401736.2014.961131	13 PCGs, ND1, ND2, ND3, ND4, ND4L, ND5, ND6, COX1, COX2, COX3, ATP8, ATP6, Cytb
Amolops ricketti	low	amphibian	NC_023949.1	10.3109/19401736.2014.883606	13 PCGs, ND1, ND2, ND3, ND4, ND4L, ND5, ND6, COX1, COX2, COX3, ATP8, ATP6, Cytb
Rana dybowskii	low	amphibian	NC_023528.1	10.3109/19401736.2013.878921	13 PCGs, ND1, ND2, ND3, ND4, ND4L, ND5, ND6, COX1, COX2, COX3, ATP8, ATP6, Cytb
Andrias japonicus	low	amphibian	AB208679.1	10.1002/ece3.5257	13 PCGs, ND1, ND2, ND3, ND4, ND4L, ND5, ND6, COX1, COX2, COX3, ATP8, ATP6, Cytb
Bufotes raddei	low	amphibian	NC_028424.1	10.3109/19401736.2015.1079843	13 PCGs, ND1, ND2, ND3, ND4, ND4L, ND5, ND6, COX1, COX2, COX3, ATP8, ATP6, Cytb
Triplophysa orientalis	high	actinopterygii	KT213599.1	10.1038/srep29690	13 PCGs, ND1, ND2, ND3, ND4, ND4L, ND5, ND6, COX1, COX2, COX3, ATP8, ATP6, Cytb	FH
Triplophysa tibetana	high	actinopterygii	KT224364.1	10.1038/srep29690	13 PCGs, ND1, ND2, ND3, ND4, ND4L, ND5, ND6, COX1, COX2, COX3, ATP8, ATP6, Cytb
Triplophysa stewarti	high	actinopterygii	KT213605.1	10.1038/srep29690	13 PCGs, ND1, ND2, ND3, ND4, ND4L, ND5, ND6, COX1, COX2, COX3, ATP8, ATP6, Cytb
Glyptosternon maculatum	high	actinopterygii	NC_021597.1	10.1186/s12862-015-0516-9	13 PCGs, ND1, ND2, ND3, ND4, ND4L, ND5, ND6, COX1, COX2, COX3, ATP8, ATP6, Cytb
Gymnocypris waddellii	high	actinopterygii	MT185928.1	10.1080/23802359.2020.1750980	13 PCGs, ND1, ND2, ND3, ND4, ND4L, ND5, ND6, COX1, COX2, COX3, ATP8, ATP6, Cytb
Schizothorax wangchiachii	high	actinopterygii	NC_017873.1	10.3109/19401736.2012.760556	13 PCGs, ND1, ND2, ND3, ND4, ND4L, ND5, ND6, COX1, COX2, COX3, ATP8, ATP6, Cytb
Gymnocypris przewalskii	high	actinopterygii	NC_008661.1	10.1007/s00239-005-0293-y	13 PCGs, ND1, ND2, ND3, ND4, ND4L, ND5, ND6, COX1, COX2, COX3, ATP8, ATP6, Cytb
Oxygymnocypris stewartii	high	actinopterygii	NC_022718.1	10.3109/19401736.2013.840607	13 PCGs, ND1, ND2, ND3, ND4, ND4L, ND5, ND6, COX1, COX2, COX3, ATP8, ATP6, Cytb
Herzensteinia microcephalus	high	actinopterygii	KP053957.1	10.3109/19401736.2014.984168	13 PCGs, ND1, ND2, ND3, ND4, ND4L, ND5, ND6, COX1, COX2, COX3, ATP8, ATP6, Cytb
Schizopygopsis stoliczkai	high	actinopterygii	NC_032398.1	10.1080/23802359.2016.1219630	13 PCGs, ND1, ND2, ND3, ND4, ND4L, ND5, ND6, COX1, COX2, COX3, ATP8, ATP6, Cytb
Liobagrus anguillicauda	low	actinopterygii	JQ026256.1	10.1007/s11434-016-1104-0	13 PCGs, ND1, ND2, ND3, ND4, ND4L, ND5, ND6, COX1, COX2, COX3, ATP8, ATP6, Cytb	FL
Cyprinus acutidorsalis	low	actinopterygii	NC_028418.1	10.3109/19401736.2013.840608	13 PCGs, ND1, ND2, ND3, ND4, ND4L, ND5, ND6, COX1, COX2, COX3, ATP8, ATP6, Cytb
Cyprinus carpio	low	actinopterygii	MK134852.1	10.1080/23802359.2019.1586460	13 PCGs, ND1, ND2, ND3, ND4, ND4L, ND5, ND6, COX1, COX2, COX3, ATP8, ATP6, Cytb
Schistura incerta	low	actinopterygii	MK361215.1	10.1002/ece3.5553	13 PCGs, ND1, ND2, ND3, ND4, ND4L, ND5, ND6, COX1, COX2, COX3, ATP8, ATP6, Cytb
Barbatula toni	low	actinopterygii	MK900633.1	10.1080/23802359.2019.1641435	13 PCGs, ND1, ND2, ND3, ND4, ND4L, ND5, ND6, COX1, COX2, COX3, ATP8, ATP6, Cytb
Onychostoma lepturum	low	actinopterygii	MT258556.1	10.3897/zookeys.1005.57592	13 PCGs, ND1, ND2, ND3, ND4, ND4L, ND5, ND6, COX1, COX2, COX3, ATP8, ATP6, Cytb
Neosalanx taihuensis	low	actinopterygii	MH348204.1	10.1080/23802359.2018.1511840	13 PCGs, ND1, ND2, ND3, ND4, ND4L, ND5, ND6, COX1, COX2, COX3, ATP8, ATP6, Cytb
Barbatula nuda	low	actinopterygii	NC_022858.1	10.3109/19401736.2013.840611	13 PCGs, ND1, ND2, ND3, ND4, ND4L, ND5, ND6, COX1, COX2, COX3, ATP8, ATP6, Cytb
Tachysurus virgatus	low	actinopterygii	NC_054187.1	10.1080/23802359.2020.1797555	13 PCGs, ND1, ND2, ND3, ND4, ND4L, ND5, ND6, COX1, COX2, COX3, ATP8, ATP6, Cytb
Lepturichthys fimbriata	low	actinopterygii	MN882155.1	10.1080/23802359.2020.1732846	13 PCGs, ND1, ND2, ND3, ND4, ND4L, ND5, ND6, COX1, COX2, COX3, ATP8, ATP6, Cytb
