# Supplementary material for: High‐altitude adaptation in vertebrates as revealed by mitochondrial genome analyses
Source: Ecol Evol. 2021 Oct 5;11(21):15077–84. doi: 10.1002/ece3.8189 (PMC8571627; doi:10.1002/ece3.8189)
Supplement: Supplementary file 2 — Appendix S2 [file ECE3-11-15077-s002.xlsx]

## Sheet: Sheet1
scientific name	13PCGs	ND1	ND2	ND3	ND4	ND4L	ND5	ND6	COX1	COX2	COX3	ATP6	ATP8	CYTB
Ochotona curzoniae	0.0291087	0.0109058	0.0888026	0.0274626	0.0100312	NA	0.0171006	0.0161177	0.0123615	NA	NA	NA	NA	NA
Ovis ammon	0.0404762	NA	0.0879267	0.0410391	NA	NA	0.0541009	0.301281	NA	0.312494	0.144068	NA	NA	0.0427089
Pseudois nayaur	0.0330172	0.00946363	0.048065	0.0257482	0.0343206	0.0207438	0.0467637	NA	0.0102666	0.0120655	0.0229151	0.0406274	0.737083	0.0386519
Macaca mulatta vestita	0.0764918	NA	NA	0.11802	0.262143	NA	0.0421984	0.0843226	NA	NA	0.0138048	0.312711	NA	0.0283893
Pantholops hodgsonii	0.0390543	0.0204568	0.0388195	NA	0.0339073	NA	0.0541031	NA	0.0382114	0.0154058	0.0242135	0.0217407	0.13805	0.0283395
Procapra picticaudata	0.0272346	NA	0.0766036	NA	0.0194137	NA	0.0479155	NA	NA	NA	NA	0.0190871	NA	0.0916973
Cervus albirostris	0.034254	0.0322234	0.048589	NA	0.0351611	NA	0.0395922	0.0273494	0.0117281	NA	0.0414257	NA	NA	0.0263858
Equus Kiang	0.162779	NA	NA	NA	NA	NA	0.0107982	NA	NA	NA	NA	NA	0.340583	0.0263183
Canis lupus laniger	0.0511755	0.0168064	0.04352	0.418174	0.0175088	NA	0.0862879	NA	0.0527885	0.0273091	NA	NA	0.648455	0.0314355
Vulpes vulpes montana	0.139724	0.0656603	NA	NA	NA	NA	0.355965	NA	0.75902	NA	NA	0.455329	NA	0.151173
Vulpes ferrilata	0.0403149	NA	0.168779	0.0377605	0.0874468	NA	0.037101	NA	NA	0.0730004	0.0195318	0.110761	0.121223	0.0146991
Macaca mulatta lasiotus	0.0983431	0.0382713	0.056338	NA	0.0652041	0.133834	0.0704727	NA	0.0156579	0.0294303	NA	NA	NA	NA
Ovis ammon darwini	0.0244657	NA	NA	NA	0.00972939	NA	0.046048	NA	NA	NA	NA	NA	NA	NA
Procapra gutturosa	0.0222503	NA	NA	NA	NA	NA	0.118309	NA	NA	NA	NA	0.192507	NA	NA
Procapra przewalskii	0.111466	NA	NA	NA	0.305301	NA	NA	NA	NA	NA	NA	0.19216	NA	NA
Capra hircus	0.0451846	0.0226271	0.102217	NA	0.0496423	0.100835	0.0728074	NA	0.00857691	0.00850211	0.0246452	0.0646857	0.142927	0.0343167
Cervus elaphus	0.0202083	0.0143225	0.0147801	NA	0.0194182	NA	0.0704699	NA	NA	0.0400513	NA	0.0909932	0.170644	0.0186054
Equus hemionus kulan	0.041688	NA	0.081447	NA	0.0658319	NA	NA	NA	NA	NA	NA	NA	NA	NA
Canis lupus	0.0510718	NA	NA	NA	NA	NA	0.163387	NA	NA	NA	0.0379995	0.0659157	NA	0.0724709
Vulpes corsac	0.0299121	NA	0.111815	NA	0.0105775	NA	0.0746883	NA	NA	NA	0.0784482	0.0207555	0.280576	0.0108537
Vulpes vulpes	0.153829	NA	0.117623	NA	0.132943	NA	NA	NA	NA	NA	NA	NA	0.365576	NA
Ochotona dauurica	0.0318269	0.0372511	0.0382972	NA	NA	0.0329236	0.30336	NA	0.0137094	0.010204	0.00750747	NA	NA	0.0352817
Perdix hodgsonia	0.0411866	0.0215353	0.120035	0.00871499	0.0557792	0.0535633	0.0588317	0.12438	0.00612868	0.0146028	0.0102991	0.061383	0.1001	0.0166069
Ithaginis cruentus	0.0369816	0.0228733	0.0382711	0.0477639	0.0461715	0.0829076	0.0464194	0.0451478	0.00995284	0.010189	0.00349169	0.0375553	0.0539303	0.0336879
Tetraogallus tibetanus	0.0498559	0.0606472	0.0684487	0.0619025	0.0408831	0.0676332	0.0791381	0.0122267	0.0144876	0.0337379	0.0296793	0.0490653	0.100136	0.0354942
Montifringilla taczanowskii	0.0315642	0.00897935	0.0444764	0.0615426	0.0407229	0.026622	0.0549158	0.0632508	0.00698164	0.0213492	0.0239544	0.00796728	0.0537078	0.0243906
Lophophorus impejanus	0.0373109	0.0321683	0.111677	0.0355235	0.0416817	0.0440353	0.0457599	0.0126547	0.00732069	0.00888047	0.00573429	0.0891599	0.0307726	0.0174526
Leucosticte brandti	0.0341823	0.0242829	0.0492562	0.0146694	0.0364961	NA	0.0406254	0.0140842	NA	0.0196545	0.0615908	0.0266771	0.280031	0.025383
Prunella himalayana	0.0265319	0.0186654	0.0450381	0.145329	0.0168706	0.0123406	0.0383328	0.00582187	0.0075328	0.0162662	0.0199519	NA	NA	0.0269832
Grus nigricollis	0.0716273	0.0342661	0.0865031	NA	0.316012	NA	0.162688	0.0439607	0.0121157	0.0786965	0.0281574	0.0130201	NA	0.0449319
Gyps himalayensis	0.107428	0.0483879	0.111189	0.402634	0.104002	0.0647004	0.0673885	0.0770981	0.0115651	0.059019	0.01525	0.0229432	0.183178	0.0809203
Anser indicus	0.0608513	0.0342804	0.0676529	0.228546	0.0253003	NA	0.0899636	1.99791	0.0265293	0.0274208	0.0569599	0.0583462	0.0387135	0.046093
Anas platyrhynchos	0.0260209	0.553168	0.0129308	0.0396896	0.0220583	0.0601748	0.0164579	0.0159942	0.00311114	0.00712645	0.0212369	0.032925	NA	0.019579
Coturnix japonica	0.0431875	0.0419312	0.0444009	0.0668915	0.0828923	0.0255824	0.0568044	0.0824665	NA	0.0196471	0.0153201	0.0689141	0.120057	0.0179124
Gallus gallus	0.0378958	0.0385923	0.0375709	0.0620955	0.0565542	0.0757324	0.0372301	0.157663	0.00293569	0.0102757	0.0267398	0.0182947	0.0911328	0.0244646
Carduelis sinica	0.0229292	0.00624584	0.0385663	0.046555	0.0364807	NA	0.0235319	0.021178	0.00456565	0.00291866	0.0244605	0.0197829	0.140897	0.0181061
Anthus richardi	0.0488999	0.0166311	0.0934058	0.0178961	0.0413065	NA	0.0591496	0.182104	0.0153402	0.00666072	0.0229249	0.014709	0.28945	0.0647028
Cecropis daurica	0.04248	0.0192693	0.0686926	0.0510362	0.0437631	0.00858461	0.058776	0.0250773	0.00791307	0.0654458	0.0297874	0.0112257	0.418427	0.0285073
Grus japonensis	0.0651004	0.0360589	0.0322318	NA	0.0363107	0.0438334	0.0323209	NA	NA	NA	0.022038	0.0911376	0.176574	0.0139334
Phasianus colchicus	0.040159	0.0598	0.0366736	NA	0.061387	0.0396485	0.0583446	0.106048	0.00769794	0.0191938	0.0246318	0.0252259	0.0708514	0.0183702
Francolinus pintadeanus	0.0384471	0.0245184	0.0392725	0.0293469	0.0310478	0.0135406	0.0927464	0.0602952	0.00669832	0.0199706	0.00601586	0.0330863	0.16945	0.0192637
Passer domesticus	0.0350093	0.0289935	0.0357013	NA	0.0423725	0.0401359	0.0450524	0.0216395	0.00574276	0.0235524	NA	0.0304671	0.178512	0.0242799
Phrynocephalus erythrurus parva	0.115723	0.0659642	0.116646	0.0765148	0.147215	0.0436099	0.147255	0.303333	0.0327851	0.149647	0.0560613	0.217067	0.261027	0.0673693
Phrynocephalus vlangalii vlangalii	0.0665625	0.0385334	0.0937104	0.0805245	0.112154	NA	0.0987927	0.0252423	0.0349875	0.02855	0.0239521	0.152111	0.277773	0.0344031
Phrynocephalus theobaldi	0.177418	0.214335	0.270832	0.163296	0.20316	0.401754	0.115598	0.0792743	0.0550897	0.131738	0.133968	0.360997	1.20885	0.215332
Diploderma vela	0.0657011	0.0151944	0.110393	0.104034	0.0434105	NA	0.0446894	0.240555	0.0242696	0.0746308	0.0335591	0.00725209	0.135959	0.0557287
Protobothrops kaulbacki	0.0526974	0.0488164	0.146244	0.0621415	0.0382462	0.0249946	0.0446602	0.06746	0.00316873	0.0196664	0.0362026	0.100074	NA	0.0546433
Euprepiophis perlacea	0.0608669	0.0181138	0.134789	0.110719	0.0516256	0.0825967	0.0897582	0.119817	0.0123589	0.0375088	0.00948811	0.0388017	NA	0.0523538
Gloydius strauchi	0.0533938	0.0156029	0.07481	0.143785	0.0510792	0.0715878	0.0786068	0.0814203	0.0114628	0.0332822	0.027595	0.0644003	0.3121	0.0197671
Thermophis shangrila	0.0683452	0.0585779	0.0382959	NA	NA	0.100071	0.0709841	NA	0.0841747	0.0921806	0.0992643	0.0333688	NA	0.0430591
Thermophis zhaoermii	0.0644087	0.142172	0.079438	0.039439	0.0695077	0.0603468	0.159216	0.13392	0.0190078	0.0497736	0.0544186	NA	NA	0.0371382
Thermophis baileyi	0.0733261	0.0557705	0.11039	0.0610055	0.0529735	0.0944533	0.151167	0.48222	0.0053523	0.0708644	NA	0.0869423	0.268668	0.173994
Phrynocephalus helioscopus	0.0569847	0.0385067	0.0425602	0.0466797	0.0951587	0.0170685	0.11316	0.0659574	0.0107909	0.0226317	0.0384588	0.0712244	0.152212	0.0457263
Phrynocephalus versicolor	0.0458459	0.0156045	0.0661051	0.0875986	0.0577226	0.104321	0.0689204	0.0826442	0.0231387	0.0136774	0.0291046	0.0153298	0.166929	0.0070817
Phrynocephalus mystaceus	0.0638439	0.0307654	0.0397247	0.0361095	0.113594	0.065565	0.144107	0.131036	0.0296264	NA	0.0523891	NA	NA	0.037697
Ophiophagus hannah	0.0621317	0.0205305	0.0714158	0.134929	0.0392776	0.0184609	0.0770962	0.0356609	0.0126999	0.036753	0.0479411	0.0420673	0.159109	0.0564934
Oligodon chinensis	0.0611219	0.0324657	0.0892448	0.0956541	0.0861229	0.0554753	0.0346106	0.128462	0.00936286	0.0250497	0.0259592	0.0809336	0.513608	0.0291788
Orientocoluber spinalis	0.0517223	0.0177835	0.0564451	0.120194	0.0899533	0.0492786	0.103703	0.0795994	NA	0.0130564	0.0138241	0.0205927	0.0903675	0.0239045
Calotes mystaceus	0.0639637	NA	0.0587515	0.0373437	0.076139	NA	0.126558	0.0421375	0.0211746	0.0152062	0.0400934	0.0427892	NA	0.0346865
Protobothrops mucrosquamatus	0.0629232	NA	0.0576563	0.103565	0.0498465	NA	0.0952193	0.272067	0.0100614	0.013398	0.0294147	0.101622	1.13189	0.0627454
Elaphe bimaculata	0.0575374	0.0219444	0.108709	0.0385798	0.0734885	0.322523	0.0812515	0.0874141	0.00653636	0.0121523	0.0180302	0.0192305	0.310746	0.030557
Trimeresurus albolabris	0.0492543	NA	0.0559553	0.0655257	0.0498465	0.17401	0.04738	0.775776	0.0167458	0.00383704	0.0191579	0.0939079	0.48866	0.0141478
Nanorana pleskei	0.0519897	0.0796103	0.0612685	0.0932359	0.158285	NA	0.0786906	NA	NA	0.205713	0.0371488	0.0372421	0.499022	0.0169792
Nanorana ventripunctata	0.0690735	0.0674521	0.144549	0.0197569	0.0819666	0.0328356	0.113431	0.0228483	0.00499907	0.0679075	0.0150898	0.116765	0.0920468	0.0450544
Nanorana parkeri	0.0673414	0.0482705	0.0738817	0.0309424	0.0846781	0.171352	0.149473	NA	0.00499983	0.00814641	NA	NA	0.104827	0.327459
Bufo tibetanus	0.0480995	NA	0.118571	NA	0.182184	NA	0.0380613	NA	NA	NA	NA	0.586683	NA	NA
Oreolalax major	0.048796	0.0120671	0.0984866	NA	0.0660309	NA	0.0279574	0.00910465	0.0108453	0.0416473	0.0675917	0.0229237	0.42592	0.0355101
Amolops granulosus	0.0418901	0.0203148	0.0425671	0.0298491	0.0612342	0.0370668	0.0862265	0.0389832	NA	NA	0.0108086	0.104372	NA	0.0347428
Amolops loloensis	0.029796	0.0562914	0.0514655	NA	0.0182301	0.236545	0.0453694	0.147017	NA	0.033938	NA	0.0161544	0.0492474	NA
Rana kukunoris	0.027912	0.0359633	0.0447209	0.0855972	0.0179402	0.0143619	0.0340549	0.010828	NA	0.0188831	0.0210924	0.0243791	0.0632525	0.00725046
Batrachuperus tibetanus	0.0566201	NA	0.037139	0.0231668	0.0272912	NA	0.0789868	NA	0.0127891	0.00907035	0.0820751	0.0389415	NA	0.0353998
Batrachuperus yenyuanensis	0.0729461	0.0435885	NA	NA	0.183534	0.0483464	0.126925	0.0346981	0.012455	NA	0.0284925	NA	0.267882	NA
Scutiger ningshanensis	0.0406734	0.0479334	0.0374348	0.0114551	0.0465077	0.0150109	0.0333998	0.0359296	0.00671742	0.0751877	0.0362623	NA	0.419733	0.0304586
Rana dybowskii	0.0452779	0.0929953	0.0288813	0.120097	0.0529297	0.0171503	0.0851342	0.0679348	0.0100554	NA	0.0111699	0.0765454	0.0773516	0.0199954
Rana amurensis	0.0806256	0.0779765	0.0466874	0.0810044	0.056968	0.134426	0.248139	0.0856707	0.0189314	0.0360302	0.00766434	0.0504378	0.133067	0.0202999
Rana nigromaculata	0.0280777	0.0362452	0.0547136	0.02234	0.025893	0.00671602	0.0517131	0.0384496	0.00777382	0.00737324	NA	0.0543029	0.0906735	0.00373547
Hylarana guentheri	0.0471659	0.015377	0.0675549	0.084318	0.0433847	0.0234795	0.0857417	0.0522817	0.0129925	0.0236684	0.00766434	0.0419018	0.0461424	0.0143084
Bufo gargarizans	0.0314852	0.0301464	0.0663189	NA	0.0273645	NA	0.076282	0.11973	NA	NA	NA	NA	NA	0.030405
Bufo melanostictus	0.0247061	0.0216377	0.0533225	0.0693047	0.0290721	0.0357207	0.0300545	0.0531833	0.00400297	0.00436528	0.00240868	0.022152	0.459977	0.00807591
Bufotes raddei	0.0263783	0.0135928	0.0292733	0.0297714	0.0417479	0.0245246	0.0285477	0.0706751	0.00479158	NA	0.0184597	0.0230634	0.151364	0.0149794
Amolops ricketti	0.0256684	0.0160986	0.0489537	0.0258411	0.0198155	NA	0.0523859	0.0580713	NA	0.0267138	NA	0.0756366	0.047882	0.0196002
Andrias davidianus	0.0654853	0.11427	NA	NA	0.0164058	NA	0.0678636	NA	0.0196187	0.0316219	NA	0.142452	0.219896	0.0455801
Amolops wuyiensis	0.012968	0.0352706	0.010851	NA	0.00680364	NA	0.00995642	NA	0.00655781	NA	NA	0.0098446	0.162261	0.0114142
Andrias japonicus	0.228585	NA	0.0534635	NA	NA	0.0342768	NA	0.060172	NA	NA	0.0681215	0.260353	NA	0.049991
Triplophysa orientalis	0.0253601	0.0173184	0.0596628	0.113786	0.0366369	NA	0.0225758	0.0346001	NA	NA	0.0315133	0.0214523	NA	NA
Triplophysa stewarti	0.0234933	0.0389353	0.0474771	0.0776343	0.0271798	0.0296325	0.0216813	NA	NA	NA	0.07734	0.0133189	NA	NA
Triplophysa tibetana	0.0355006	0.0455745	0.104863	0.043307	0.0482506	NA	0.0343045	0.0419007	0.0124392	0.00983771	NA	NA	NA	0.00450594
Glyptosternon maculatum	0.032756	0.023197	0.0201814	0.0608867	0.0389283	0.0921931	0.0311524	0.0312282	0.00669066	0.00715658	0.0359157	0.0209313	0.157309	0.0492892
Gymnocypris waddellii	0.0783931	NA	NA	NA	NA	NA	NA	NA	NA	NA	NA	0.239918	0.323248	NA
Schizothorax wangchiachii	0.0289794	0.0198034	0.281656	NA	0.0197615	0.0268861	0.0430221	0.0390062	0.00349805	0.00864626	0.0193966	0.0193907	NA	0.0227227
Herzensteinia microcephalus	0.0339964	0.0307806	0.0110326	NA	0.0760841	NA	0.0799801	0.0904059	NA	NA	0.0725449	NA	NA	NA
Oxygymnocypris stewartii	0.459488	NA	NA	NA	NA	NA	NA	NA	NA	NA	NA	NA	NA	NA
Gymnocypris przewalskii	0.0211109	0.0100716	0.0583062	0.165556	0.0237441	NA	NA	0.0265618	NA	NA	0.0370167	0.0273359	0.664301	NA
Schizopygopsis stoliczkai	0.0119117	NA	NA	NA	0.0421316	0.0986744	0.0574461	NA	NA	0.0139859	NA	NA	NA	NA
Lepturichthys fimbriata	0.0216237	0.0263467	0.0352153	0.0221342	0.0123046	NA	0.0319041	0.0256553	0.00532604	0.0138653	0.010063	0.0121092	NA	0.00676392
Liobagrus anguillicauda	0.033977	0.0441462	0.0376928	0.040946	0.0392015	0.0145813	0.0384395	0.0528885	0.00489762	0.0135283	0.0153889	0.0454654	0.184109	0.00725772
Cyprinus acutidorsalis	0.345548	0.347945	0.246333	NA	0.185575	0.221228	1.60896	0.801911	1.37337	NA	NA	0.183676	NA	NA
Cyprinus carpio	0.019956	NA	NA	NA	NA	NA	NA	NA	NA	0.170564	NA	0.183004	NA	0.120138
Schistura incerta	0.0197749	0.0388888	0.0137835	0.0402646	0.0131312	0.0106393	0.082426	0.00664111	NA	NA	0.0152199	0.0060304	0.146779	0.00355305
Barbatula toni	0.0852465	0.0087327	0.086546	NA	0.0340294	0.228671	0.081906	1.52216	0.0392801	NA	NA	0.192932	NA	0.00974325
Barbatula nuda	0.036863	0.0245846	0.00751858	0.168796	0.0723988	NA	0.074266	NA	NA	NA	0.0230183	NA	0.10725	0.236793
Tachysurus virgatus	0.0203647	0.00775421	0.0256503	0.0272634	0.0292638	0.0287068	NA	0.0116851	NA	0.00604031	0.0120616	0.0086069	NA	0.0132773
Neosalanx taihuensis	0.0418232	0.0207056	0.0648271	0.0380927	0.102481	0.0108107	NA	0.0045022	0.0127267	0.014599	0.0297733	0.0108042	NA	0.0206736
Onychostoma lepturum	0.0592478	0.0633841	0.065827	0.0435736	0.0443186	0.0459686	0.127556	0.0465113	0.00631035	0.0701561	0.0158041	0.0722079	0.511058	0.0199261
